# Supplementary material for: The influence of 4-thiouridine labeling on pre-mRNA splicing outcomes
Source: PLoS One. 2021 Dec 13;16(12):e0257503. doi: 10.1371/journal.pone.0257503 (PMC8668116; doi:10.1371/journal.pone.0257503)
Supplement: S1 Dataset — (XLSX) [file pone.0257503.s001.xlsx]

## Sheet: Figure 1
Figure 1
	Figure Panel	Figure Title	Data													Description
	C	β-Globin Time-Course	Hours	0% 4sU			2.5% 4sU			30% 4sU			100% 4sU			Splicing efficiency vs time (in triplicate)
			0:00:00	0	0	0	0	0	0	0	0	0	0	0	0
			1:00:00	53	35	47	47	42	39	35	35	36	18	17	8
			2:00:00	81	80	76	82	72	78	78	71	26	39	36	30
		β-Globin Rate		0%			2.5%			30%			100%			Pseudo first-order decay rate calculation (in triplcate)
				0.79514	0.59885	0.67975	0.72778	0.59833	0.61777	0.58464	0.53405	0.2273	0.23561	0.21523	0.15467
	Figure Panel	Figure Title	Data													Description
	D	AdML Time-Course	Hours	0% 4sU			2.5% 4sU			30% 4sU			100% 4sU			Splicing efficiency vs time (in triplicate)
			0:00:00	0	0	0	0	0	0	0	0	0	0	0	0
			1:00:00	47	40	50	40	35	51	38	24	35	31	38	39
			2:00:00	79	60	78	77	68	75	66	43	67	59	60	67
		AdML Rate		0%			2.5%			30%			100%			Pseudo first-order decay rates (in triplcate)
				0.70407	0.48769	0.84623	0.61909	0.51211	0.71762	0.51909	0.2826	0.50478	0.42185	0.47353	0.53436

## Sheet: Figure 2
Figure 2
	Figure Panel	Figure Title	Data					Description
	B	AdML Degradation	Minutes	0% 4sU		100% 4sU		Normalized to t=0, percent pre-mRNA remaining vs time
			0	1	1	1	1
			5	0.962593	0.957377	0.990399	0.897141
			15	0.834194	0.764729	0.976078	0.932789
			30	0.600688	0.681178	0.982099	0.940215
			90	0.537235	0.546011	0.946298	1.00873

## Sheet: Figure 4
Figure 4
	Figure Panel	Figure Title	Data						Description
	A	ADAP2 2hr (Exons 6-8)	Control			40μM 4sU			Proportion of exon included (in triplicate)
			1	1	1	1	1	1
		ADAP2 24hr (Exons 6-8)	Control			40μM 4sU			Proportion of exon included (in triplicate)
			1	1	1	1	1	1
		DOLPP1 2hr (Exons 2-5)	Control			40μM 4sU			Proportion of exon included (in triplicate)
			0.984539	0.979864	0.978248	0.982951	0.976069	0.961365
		DOLPP1 24hr (Exons 2-5)	Control			40μM 4sU			Proportion of exon included (in triplicate)
			0.970852	0.959111	0.973515	0.968957	0.959766	0.933542
		ZNF711 2hr (Exons 4-6)	Control			40μM 4sU			Proportion of exon included (in triplicate)
			1	1	1	1	1	1
		ZNF711 24hr (Exons 4-6)	Control			40μM 4sU			Proportion of exon included (in triplicate)
			1	1	1	1	1	1
	Figure Panel	Figure Title	Data						Description
	B	ADAP2 2hr (Exons 2-4)	Control			40μM 4sU			Proportion of exon included (in triplicate)
			0.876014	0.820509	0.861274	0.919973	0.881176	0.907461
		ADAP2 24hr (Exons 2-4)	Control			40μM 4sU			Proportion of exon included (in triplicate)
			0.523343	0.730309	0.561941	0.578964	0.631632	0.664603
		DOLPP1 2hr (Exons 5-6)	Control			40μM 4sU			Proportion of exon included (in triplicate)
			1	1	1	1	1	1
		DOLPP1 24hr (Exons 5-6)	Control			40μM 4sU			Proportion of exon included (in triplicate)
			1	1	1	0.880348	0.904898	0.928718
		CLK2 2hr (Exons 3-6)	Control			40μM 4sU			Proportion of exon included (in triplicate)
			0.811474	0.783266	0.737613	0.841437	0.83261	0.763334
		CLK2 24hr (Exons 3-6)	Control			40μM 4sU			Proportion of exon included (in triplicate)
			0.937853	0.919485	0.948248	0.918919	0.918478	0.923002
		TRA2B 2hr (Exons 1-3)	Control			40μM 4sU			Proportion of exon included (in triplicate)
			0.0277319	0.0510191	0.0428008	0.026124	0.0320869
		TRA2B 2hr (Exons 1-3)	Control			40μM 4sU			Proportion of exon included (in triplicate)
			0.041643	0.0503621	0.060865	0.0451055	0.0430856	0.0401778
		ZNF711 2hr (Exons 6-8)	Control			40μM 4sU			Proportion of exon included (in triplicate)
			0.133313	0.0931398	0.113921	0.166886	0.143764	0.113354
		ZNF711 24hr (Exons 6-8)	Control			40μM 4sU			Proportion of exon included (in triplicate)
			0.217747	0.225926	0.253897	0.274408	0.263061	0.351969

## Sheet: Figure 5
Figure 5
	Figure Panel	Figure Title	Data												Description
	A	DDX5 2hr (Exons 11-12)	Control						40μM 4sU						Proportion of intron retained (five or six replicates)
			0.105933		0.119753	0.0437864	0.0500622	0.0322919	0.0499859	0.0414643	0.0512654	0.0263711	0.025098	0.0279967
		DDX5 2hr (Exons 11-12)	Control						40μM 4sU						Proportion of intron retained (six replicates)
			0.111969	0.0947187	0.0896916	0.072291	0.067879	0.0635996	0.120314	0.123174	0.145781	0.112298	0.101099	0.11198
	Figure Panel	Figure Title	Data												Description
	B	RIOK3 2hr (Exons 5-10)	Control						40μM 4sU						Proportion of alternative 5' ss chosen (six replicates)
			0.0844803	0.104022	0.0806114	0.108043	0.184044	0.166791	0.0664624	0.046295	0.0723593	0.0663994	0.125	0.121868
		RIOK3 24hr (Exons 5-10)	Control						40μM 4sU						Proportion of alternative 5' ss chosen (six replicates)
			0.103325	0.0784002	0.0626035	0.0727088	0.0972409	0.0299829	0.060599	0.106896	0.0936961	0.157054	0.135908	0.156737
